# Supplementary material for: Functional Divergence in the Genus Oenococcus as Predicted by Genome Sequencing of the Newly-Described Species, Oenococcus kitaharae
Source: PLoS One. 2012 Jan 3;7(1):e29626. doi: 10.1371/journal.pone.0029626 (PMC3250461; doi:10.1371/journal.pone.0029626)
Supplement: Table S2 — Evolutionarily conserved ORFs in lactic acid bacteria (LAB). Homologs of each of the predicted O. kitaharae ORFs were sought from thirteen strains of LAB using BLASTp [33]. Evolutionarily conserved proteins were classified as exhibiting sequence conservation across all fourteen species (minimum 60% identity when compared to the homologous O. kitaharae protein). This list was further refined by mapping each ORF from each species to an orthoMCL group [37] and only retaining those ORFs which were found be be unique within their particular orthoMCL cluster (removes the potential for paralogous ORFs to interfere with the phylogeny). (XLS) [file pone.0029626.s004.xls]

## Sheet: Tables2. Conserved ORFs
O. kitaharae DSM 17330	O. kitaharae DSM 17330_orthoMCL_group	orthoMCL_group_size	O.oeniB429_match	O.oeniB429_orthoMCL_group	orthoMCL_group_size	O.oeniPSU1_match	O.oeniPSU1_orthoMCL_group	orthoMCL_group_size	O.oeniBAA1163_match	O.oeniBAA116_orthoMCL_group	orthoMCL_group_size	L.mesenteroides_match	L.mesenteroides_orthoMCL_group	orthoMCL_group_size	L.gasicomitatum_match	L.mesenteroides_orthoMCL_group	orthoMCL_group_size	W.paramesenteroides_match	W.paramesenteroides_orthoMCL_group	orthoMCL_group_size	W.cibaria_match	W.cibaria_orthoMCL_group	orthoMCL_group_size	L.plantarum_match	L.plantarum_orthoMCL_group	orthoMCL_group_size	L.casei_match	L.casei_orthoMCL_group	orthoMCL_group_size	L.brevis_match	L.brevis_orthoMCL_group	orthoMCL_group_size	P.pentosaceus_match	P.pentosaceus_orthoMCL_group	orthoMCL_group_size	L.lactis_match	L.lactis_orthoMCL_group	orthoMCL_group_size	E.faecalis_match	E.faecalis_orthoMCL_group	orthoMCL_group_size
OKIT_0097	OG5_141445	1	gi|290891118|ref|ZP_06554180.1|	OG5_141445	1	YP_811064.1	OG5_141445	1	gi|118587307|ref|ZP_01544734.1|	OG5_141445	1	gi|116618702|ref|YP_819073.1|	OG5_141445	1	gi|300172809|ref|YP_003771974.1|	OG5_141445	1	gi|241895866|ref|ZP_04783162.1|	OG5_141445	1	gi|332637516|ref|ZP_08416379.1|	OG5_141445	1	gi|28377364|ref|NP_784256.1|	OG5_141445	1	gi|116496016|ref|YP_807750.1|	OG5_141445	1	gi|116333136|ref|YP_794663.1|	OG5_141445	1	gi|116492096|ref|YP_803831.1|	OG5_141445	1	gi|281492935|ref|YP_003354915.1|	OG5_141445	1	gi|29374716|ref|NP_813868.1|	OG5_141445	1
OKIT_0111	OG5_126755	1	gi|290891135|ref|ZP_06554197.1|	OG5_126755	1	YP_811079.1	OG5_126755	1	gi|118587321|ref|ZP_01544748.1|	OG5_126755	1	gi|116617314|ref|YP_817685.1|	OG5_126755	1	gi|300174046|ref|YP_003773212.1|	OG5_126755	1	gi|241895151|ref|ZP_04782447.1|	OG5_126755	1	gi|332637987|ref|ZP_08416850.1|	OG5_126755	1	gi|28377486|ref|NP_784378.1|	OG5_126755	1	gi|116495760|ref|YP_807494.1|	OG5_126755	1	gi|116333230|ref|YP_794757.1|	OG5_126755	1	gi|116493238|ref|YP_804973.1|	OG5_126755	1	gi|281492464|ref|YP_003354444.1|	OG5_126755	1	gi|29374703|ref|NP_813855.1|	OG5_126755	1
OKIT_0155	OG5_159056	1	gi|290891178|ref|ZP_06554240.1|	OG5_159056	1	YP_811117.1	OG5_159056	1	gi|118586418|ref|ZP_01543865.1|	OG5_159056	1	gi|116618878|ref|YP_819249.1|	OG5_159056	1	gi|300172692|ref|YP_003771857.1|	OG5_159056	1	gi|241895240|ref|ZP_04782536.1|	OG5_159056	1	gi|332637167|ref|ZP_08416030.1|	OG5_159056	1	gi|28378953|ref|NP_785845.1|	OG5_159056	1	gi|116493779|ref|YP_805513.1|	OG5_159056	1	gi|116333902|ref|YP_795429.1|	OG5_159056	1	gi|116493081|ref|YP_804816.1|	OG5_159056	1	gi|281491604|ref|YP_003353584.1|	OG5_159056	1	gi|29377073|ref|NP_816227.1|	OG5_159056	1
OKIT_0208	OG5_126984	1	gi|290891221|ref|ZP_06554283.1|	OG5_126984	1	YP_811158.1	OG5_126984	1	gi|118586395|ref|ZP_01543844.1|	OG5_126984	1	gi|116617572|ref|YP_817943.1|	OG5_126984	1	gi|300173740|ref|YP_003772906.1|	OG5_126984	1	gi|241895833|ref|ZP_04783129.1|	OG5_126984	1	gi|332637958|ref|ZP_08416821.1|	OG5_126984	1	gi|28377407|ref|NP_784299.1|	OG5_126984	1	gi|116495993|ref|YP_807727.1|	OG5_126984	1	gi|116333167|ref|YP_794694.1|	OG5_126984	1	gi|116493289|ref|YP_805024.1|	OG5_126984	1	gi|281490897|ref|YP_003352877.1|	OG5_126984	1	gi|29375434|ref|NP_814588.1|	OG5_126984	1
OKIT_0254	OG5_127330	1	gi|290891274|ref|ZP_06554336.1|	OG5_127330	1	YP_811205.1	OG5_127330	1	gi|118586785|ref|ZP_01544221.1|	OG5_127330	1	gi|116618673|ref|YP_819044.1|	OG5_127330	1	gi|300172820|ref|YP_003771985.1|	OG5_127330	1	gi|241896422|ref|ZP_04783718.1|	OG5_127330	1	gi|332637422|ref|ZP_08416285.1|	OG5_127330	1	gi|28377927|ref|NP_784819.1|	OG5_127330	1	gi|116494561|ref|YP_806295.1|	OG5_127330	1	gi|116334209|ref|YP_795736.1|	OG5_127330	1	gi|116493113|ref|YP_804848.1|	OG5_127330	1	gi|281490652|ref|YP_003352632.1|	OG5_127330	1	gi|29375322|ref|NP_814476.1|	OG5_127330	1
OKIT_0257	OG5_178627	1	gi|290891277|ref|ZP_06554339.1|	OG5_178627	1	YP_811208.1	OG5_178627	1	gi|118586788|ref|ZP_01544224.1|	OG5_178627	1	gi|116617785|ref|YP_818156.1|	OG5_178627	1	gi|300173050|ref|YP_003772216.1|	OG5_178627	1	gi|241894979|ref|ZP_04782275.1|	OG5_178627	1	gi|332638467|ref|ZP_08417330.1|	OG5_178627	1	gi|28378010|ref|NP_784902.1|	OG5_178627	1	gi|116495249|ref|YP_806983.1|	OG5_178627	1	gi|116334149|ref|YP_795676.1|	OG5_178627	1	gi|116492394|ref|YP_804129.1|	OG5_178627	1	gi|281491472|ref|YP_003353452.1|	OG5_178627	1	gi|29375294|ref|NP_814448.1|	OG5_178627	1
OKIT_0363	OG5_140094	1	gi|290889638|ref|ZP_06552728.1|	OG5_140094	1	YP_809800.1	OG5_140094	1	gi|118586508|ref|ZP_01543952.1|	OG5_140094	1	gi|116617385|ref|YP_817756.1|	OG5_140094	1	gi|300173988|ref|YP_003773154.1|	OG5_140094	1	gi|241895721|ref|ZP_04783017.1|	OG5_140094	1	gi|332638431|ref|ZP_08417294.1|	OG5_140094	1	gi|28377561|ref|NP_784453.1|	OG5_140094	1	gi|116494955|ref|YP_806689.1|	OG5_140094	1	gi|116333244|ref|YP_794771.1|	OG5_140094	1	gi|116493227|ref|YP_804962.1|	OG5_140094	1	gi|281491477|ref|YP_003353457.1|	OG5_140094	1	gi|29375101|ref|NP_814254.1|	OG5_140094	1
OKIT_0364	OG5_126839	1	gi|290889637|ref|ZP_06552727.1|	OG5_126839	1	YP_809799.1	OG5_126839	1	gi|118586507|ref|ZP_01543951.1|	OG5_126839	1	gi|116617383|ref|YP_817754.1|	OG5_126839	1	gi|300173990|ref|YP_003773156.1|	OG5_126839	1	gi|241895722|ref|ZP_04783018.1|	OG5_126839	1	gi|332638432|ref|ZP_08417295.1|	OG5_126839	1	gi|28377562|ref|NP_784454.1|	OG5_126839	1	gi|116494954|ref|YP_806688.1|	OG5_126839	1	gi|116333245|ref|YP_794772.1|	OG5_126839	1	gi|116493226|ref|YP_804961.1|	OG5_126839	1	gi|281491478|ref|YP_003353458.1|	OG5_126839	1	gi|29375102|ref|NP_814255.1|	OG5_126839	1
OKIT_0369	OG5_127121	1	gi|290889632|ref|ZP_06552722.1|	OG5_127121	1	YP_809794.1	OG5_127121	1	gi|118586502|ref|ZP_01543946.1|	OG5_127121	1	gi|116619088|ref|YP_819459.1|	OG5_127121	1	gi|300172485|ref|YP_003771650.1|	OG5_127121	1	gi|241895868|ref|ZP_04783164.1|	OG5_127121	1	gi|332637518|ref|ZP_08416381.1|	OG5_127121	1	gi|28379186|ref|NP_786078.1|	OG5_127121	1	gi|116494322|ref|YP_806056.1|	OG5_127121	1	gi|116332772|ref|YP_794299.1|	OG5_127121	1	gi|116493015|ref|YP_804750.1|	OG5_127121	1	gi|281492900|ref|YP_003354880.1|	OG5_127121	1	gi|29375586|ref|NP_814740.1|	OG5_127121	1
OKIT_0377	OG5_126949	1	gi|290889615|ref|ZP_06552705.1|	OG5_126949	1	YP_809777.1	OG5_126949	1	gi|118586489|ref|ZP_01543933.1|	OG5_126949	1	gi|116617474|ref|YP_817845.1|	OG5_126949	1	gi|300173930|ref|YP_003773096.1|	OG5_126949	1	gi|241895292|ref|ZP_04782588.1|	OG5_126949	1	gi|332639014|ref|ZP_08417877.1|	OG5_126949	1	gi|28379581|ref|NP_786473.1|	OG5_126949	1	gi|116493786|ref|YP_805520.1|	OG5_126949	1	gi|116334621|ref|YP_796148.1|	OG5_126949	1	gi|116493449|ref|YP_805184.1|	OG5_126949	1	gi|281490505|ref|YP_003352485.1|	OG5_126949	1	gi|29377737|ref|NP_816891.1|	OG5_126949	1
OKIT_0385	OG5_133156	1	gi|290889606|ref|ZP_06552696.1|	OG5_133156	1	YP_809768.1	OG5_133156	1	gi|118587245|ref|ZP_01544673.1|	OG5_133156	1	gi|116619018|ref|YP_819389.1|	OG5_133156	1	gi|300172615|ref|YP_003771780.1|	OG5_133156	1	gi|241895456|ref|ZP_04782752.1|	OG5_133156	1	gi|332637689|ref|ZP_08416552.1|	OG5_133156	1	gi|28377010|ref|NP_783902.1|	OG5_133156	1	gi|116496215|ref|YP_807949.1|	OG5_133156	1	gi|116332715|ref|YP_794242.1|	OG5_133156	1	gi|116493557|ref|YP_805292.1|	OG5_133156	1	gi|281492794|ref|YP_003354774.1|	OG5_133156	1	gi|29377485|ref|NP_816639.1|	OG5_133156	1
OKIT_0448	OG5_129568	1	gi|290889526|ref|ZP_06552616.1|	OG5_129568	1	YP_809657.1	OG5_129568	1	gi|118587498|ref|ZP_01544923.1|	OG5_129568	1	gi|116617180|ref|YP_817551.1|	OG5_129568	1	gi|300172308|ref|YP_003771473.1|	OG5_129568	1	gi|241895512|ref|ZP_04782808.1|	OG5_129568	1	gi|332638147|ref|ZP_08417010.1|	OG5_129568	1	gi|28376980|ref|NP_783872.1|	OG5_129568	1	gi|116493580|ref|YP_805314.1|	OG5_129568	1	gi|116332687|ref|YP_794214.1|	OG5_129568	1	gi|116491824|ref|YP_803559.1|	OG5_129568	1	gi|281491610|ref|YP_003353590.1|	OG5_129568	1	gi|29374667|ref|NP_813819.1|	OG5_129568	1
OKIT_0449	OG5_127076	1	gi|290889528|ref|ZP_06552618.1|	OG5_127076	1	YP_809660.1	OG5_127076	1	gi|118587500|ref|ZP_01544925.1|	OG5_127076	1	gi|116618635|ref|YP_819006.1|	OG5_127076	1	gi|300173612|ref|YP_003772778.1|	OG5_127076	1	gi|241895153|ref|ZP_04782449.1|	OG5_127076	1	gi|332637977|ref|ZP_08416840.1|	OG5_127076	1	gi|28377448|ref|NP_784340.1|	OG5_127076	1	gi|116495282|ref|YP_807016.1|	OG5_127076	1	gi|116333197|ref|YP_794724.1|	OG5_127076	1	gi|116493261|ref|YP_804996.1|	OG5_127076	1	gi|281491601|ref|YP_003353581.1|	OG5_127076	1	gi|29377110|ref|NP_816264.1|	OG5_127076	1
OKIT_0451	OG5_131749	1	gi|290889530|ref|ZP_06552620.1|	OG5_131749	1	YP_809664.1	OG5_131749	1	gi|118587502|ref|ZP_01544927.1|	OG5_131749	1	gi|116619043|ref|YP_819414.1|	OG5_131749	1	gi|300172596|ref|YP_003771761.1|	OG5_131749	1	gi|241895862|ref|ZP_04783158.1|	OG5_131749	1	gi|332639081|ref|ZP_08417944.1|	OG5_131749	1	gi|28376981|ref|NP_783873.1|	OG5_131749	1	gi|116493583|ref|YP_805317.1|	OG5_131749	1	gi|116332688|ref|YP_794215.1|	OG5_131749	1	gi|116491825|ref|YP_803560.1|	OG5_131749	1	gi|281492847|ref|YP_003354827.1|	OG5_131749	1	gi|29374668|ref|NP_813820.1|	OG5_131749	1
OKIT_0453	OG5_128626	1	gi|290889532|ref|ZP_06552622.1|	OG5_128626	1	YP_809667.1	OG5_128626	1	gi|118587178|ref|ZP_01544606.1|	OG5_128626	1	gi|116619041|ref|YP_819412.1|	OG5_128626	1	gi|300172598|ref|YP_003771763.1|	OG5_128626	1	gi|241895860|ref|ZP_04783156.1|	OG5_128626	1	gi|332639079|ref|ZP_08417942.1|	OG5_128626	1	gi|28376983|ref|NP_783875.1|	OG5_128626	1	gi|116493585|ref|YP_805319.1|	OG5_128626	1	gi|116332690|ref|YP_794217.1|	OG5_128626	1	gi|116491827|ref|YP_803562.1|	OG5_128626	1	gi|281492845|ref|YP_003354825.1|	OG5_128626	1	gi|29374670|ref|NP_813822.1|	OG5_128626	1
OKIT_0587	OG5_127247	1	gi|290891386|ref|ZP_06554447.1|	OG5_127247	1	YP_811294.1	OG5_127247	1	gi|118587417|ref|ZP_01544842.1|	OG5_127247	1	gi|116617629|ref|YP_818000.1|	OG5_127247	1	gi|300173661|ref|YP_003772827.1|	OG5_127247	1	gi|241895838|ref|ZP_04783134.1|	OG5_127247	1	gi|332637964|ref|ZP_08416827.1|	OG5_127247	1	gi|28377371|ref|NP_784263.1|	OG5_127247	1	gi|116496007|ref|YP_807741.1|	OG5_127247	1	gi|116333144|ref|YP_794671.1|	OG5_127247	1	gi|116493302|ref|YP_805037.1|	OG5_127247	1	gi|281491576|ref|YP_003353556.1|	OG5_127247	1	gi|29375719|ref|NP_814873.1|	OG5_127247	1
OKIT_0590	OG5_126851	1	gi|290891383|ref|ZP_06554444.1|	OG5_126851	1	YP_811290.1	OG5_126851	1	gi|118587414|ref|ZP_01544839.1|	OG5_126851	1	gi|116617636|ref|YP_818007.1|	OG5_126851	1	gi|300172823|ref|YP_003771988.1|	OG5_126851	1	gi|241895835|ref|ZP_04783131.1|	OG5_126851	1	gi|332637960|ref|ZP_08416823.1|	OG5_126851	1	gi|28377375|ref|NP_784267.1|	OG5_126851	1	gi|116496002|ref|YP_807736.1|	OG5_126851	1	gi|116333149|ref|YP_794676.1|	OG5_126851	1	gi|116493299|ref|YP_805034.1|	OG5_126851	1	gi|281490983|ref|YP_003352963.1|	OG5_126851	1	gi|29375723|ref|NP_814877.1|	OG5_126851	1
OKIT_0592	OG5_130711	1	gi|290891381|ref|ZP_06554442.1|	OG5_130711	1	YP_811288.1	OG5_130711	1	gi|118587412|ref|ZP_01544837.1|	OG5_130711	1	gi|116617568|ref|YP_817939.1|	OG5_130711	1	gi|300173744|ref|YP_003772910.1|	OG5_130711	1	gi|241896500|ref|ZP_04783796.1|	OG5_130711	1	gi|332638862|ref|ZP_08417725.1|	OG5_130711	1	gi|28377400|ref|NP_784292.1|	OG5_130711	1	gi|116496000|ref|YP_807734.1|	OG5_130711	1	gi|116333157|ref|YP_794684.1|	OG5_130711	1	gi|116493296|ref|YP_805031.1|	OG5_130711	1	gi|281492175|ref|YP_003354155.1|	OG5_130711	1	gi|29375747|ref|NP_814901.1|	OG5_130711	1
OKIT_0606	OG5_127468	1	gi|290891337|ref|ZP_06554398.1|	OG5_127468	1	YP_811255.1	OG5_127468	1	gi|118587385|ref|ZP_01544811.1|	OG5_127468	1	gi|116617428|ref|YP_817799.1|	OG5_127468	1	gi|300173823|ref|YP_003772989.1|	OG5_127468	1	gi|241896681|ref|ZP_04783977.1|	OG5_127468	1	gi|332638749|ref|ZP_08417612.1|	OG5_127468	1	gi|28377354|ref|NP_784246.1|	OG5_127468	1	gi|116496032|ref|YP_807766.1|	OG5_127468	1	gi|116333117|ref|YP_794644.1|	OG5_127468	1	gi|116492070|ref|YP_803805.1|	OG5_127468	1	gi|281491288|ref|YP_003353268.1|	OG5_127468	1	gi|29375514|ref|NP_814668.1|	OG5_127468	1
OKIT_0708	OG5_127209	1	gi|290889749|ref|ZP_06552837.1|	OG5_127209	1	YP_809896.1	OG5_127209	1	gi|118586682|ref|ZP_01544120.1|	OG5_127209	1	gi|116618614|ref|YP_818985.1|	OG5_127209	1	gi|300173594|ref|YP_003772760.1|	OG5_127209	1	gi|241896577|ref|ZP_04783873.1|	OG5_127209	1	gi|332637217|ref|ZP_08416080.1|	OG5_127209	1	gi|28378737|ref|NP_785629.1|	OG5_127209	1	gi|116494828|ref|YP_806562.1|	OG5_127209	1	gi|116333988|ref|YP_795515.1|	OG5_127209	1	gi|116492901|ref|YP_804636.1|	OG5_127209	1	gi|281491648|ref|YP_003353628.1|	OG5_127209	1	gi|29376444|ref|NP_815598.1|	OG5_127209	1
OKIT_0773	OG5_131215	1	gi|290889823|ref|ZP_06552910.1|	OG5_131215	1	YP_809959.1	OG5_131215	1	gi|118587584|ref|ZP_01545008.1|	OG5_131215	1	gi|116617309|ref|YP_817680.1|	OG5_131215	1	gi|300172583|ref|YP_003771748.1|	OG5_131215	1	gi|241895050|ref|ZP_04782346.1|	OG5_131215	1	gi|332638049|ref|ZP_08416912.1|	OG5_131215	1	gi|28377483|ref|NP_784375.1|	OG5_131215	1	gi|116495776|ref|YP_807510.1|	OG5_131215	1	gi|116333227|ref|YP_794754.1|	OG5_131215	1	gi|116493241|ref|YP_804976.1|	OG5_131215	1	gi|281492720|ref|YP_003354700.1|	OG5_131215	1	gi|29374698|ref|NP_813850.1|	OG5_131215	1
OKIT_0825	OG5_131146	1	gi|290889850|ref|ZP_06552937.1|	OG5_131146	1	YP_810004.1	OG5_131146	1	gi|118587561|ref|ZP_01544985.1|	OG5_131146	1	gi|116617516|ref|YP_817887.1|	OG5_131146	1	gi|300173722|ref|YP_003772888.1|	OG5_131146	1	gi|241896136|ref|ZP_04783432.1|	OG5_131146	1	gi|332638909|ref|ZP_08417772.1|	OG5_131146	1	gi|28377628|ref|NP_784520.1|	OG5_131146	1	gi|116494463|ref|YP_806197.1|	OG5_131146	1	gi|116333297|ref|YP_794824.1|	OG5_131146	1	gi|116492251|ref|YP_803986.1|	OG5_131146	1	gi|281491028|ref|YP_003353008.1|	OG5_131146	1	gi|29375355|ref|NP_814509.1|	OG5_131146	1
OKIT_0827	OG5_130794	1	gi|290889852|ref|ZP_06552939.1|	OG5_130794	1	YP_810006.1	OG5_130794	1	gi|118587559|ref|ZP_01544983.1|	OG5_130794	1	gi|116617517|ref|YP_817888.1|	OG5_130794	1	gi|300173721|ref|YP_003772887.1|	OG5_130794	1	gi|241895070|ref|ZP_04782366.1|	OG5_130794	1	gi|332638028|ref|ZP_08416891.1|	OG5_130794	1	gi|28377629|ref|NP_784521.1|	OG5_130794	1	gi|116494464|ref|YP_806198.1|	OG5_130794	1	gi|116333298|ref|YP_794825.1|	OG5_130794	1	gi|116492252|ref|YP_803987.1|	OG5_130794	1	gi|281492431|ref|YP_003354411.1|	OG5_130794	1	gi|29375356|ref|NP_814510.1|	OG5_130794	1
OKIT_0849	OG5_131885	1	gi|290889910|ref|ZP_06552997.1|	OG5_131885	1	YP_810054.1	OG5_131885	1	gi|118587523|ref|ZP_01544947.1|	OG5_131885	1	gi|116618453|ref|YP_818824.1|	OG5_131885	1	gi|300173097|ref|YP_003772263.1|	OG5_131885	1	gi|241895994|ref|ZP_04783290.1|	OG5_131885	1	gi|332638631|ref|ZP_08417494.1|	OG5_131885	1	gi|28378676|ref|NP_785568.1|	OG5_131885	1	gi|116495058|ref|YP_806792.1|	OG5_131885	1	gi|116333944|ref|YP_795471.1|	OG5_131885	1	gi|116492653|ref|YP_804388.1|	OG5_131885	1	gi|281491260|ref|YP_003353240.1|	OG5_131885	1	gi|29375840|ref|NP_814994.1|	OG5_131885	1
OKIT_0852	OG5_127126	1	gi|290889913|ref|ZP_06553000.1|	OG5_127126	1	YP_810057.1	OG5_127126	1	gi|118587521|ref|ZP_01544945.1|	OG5_127126	1	gi|116618450|ref|YP_818821.1|	OG5_127126	1	gi|300173100|ref|YP_003772266.1|	OG5_127126	1	gi|241895997|ref|ZP_04783293.1|	OG5_127126	1	gi|332638628|ref|ZP_08417491.1|	OG5_127126	1	gi|28378673|ref|NP_785565.1|	OG5_127126	1	gi|116495055|ref|YP_806789.1|	OG5_127126	1	gi|116333941|ref|YP_795468.1|	OG5_127126	1	gi|116492656|ref|YP_804391.1|	OG5_127126	1	gi|281491263|ref|YP_003353243.1|	OG5_127126	1	gi|29375843|ref|NP_814997.1|	OG5_127126	1
OKIT_0868	OG5_150510	1	gi|290889927|ref|ZP_06553014.1|	OG5_150510	1	YP_810070.1	OG5_150510	1	gi|118587510|ref|ZP_01544934.1|	OG5_150510	1	gi|116618598|ref|YP_818969.1|	OG5_150510	1	gi|300173582|ref|YP_003772748.1|	OG5_150510	1	gi|241895659|ref|ZP_04782955.1|	OG5_150510	1	gi|332638225|ref|ZP_08417088.1|	OG5_150510	1	gi|28378325|ref|NP_785217.1|	OG5_150510	1	gi|116495098|ref|YP_806832.1|	OG5_150510	1	gi|116333594|ref|YP_795121.1|	OG5_150510	1	gi|116492605|ref|YP_804340.1|	OG5_150510	1	gi|281490679|ref|YP_003352659.1|	OG5_150510	1	gi|29377570|ref|NP_816724.1|	OG5_150510	1
OKIT_0869	OG5_131505	1	gi|290889928|ref|ZP_06553015.1|	OG5_131505	1	YP_810071.1	OG5_131505	1	gi|118587509|ref|ZP_01544933.1|	OG5_131505	1	gi|116617652|ref|YP_818023.1|	OG5_131505	1	gi|300172900|ref|YP_003772065.1|	OG5_131505	1	gi|241895658|ref|ZP_04782954.1|	OG5_131505	1	gi|332638230|ref|ZP_08417093.1|	OG5_131505	1	gi|28378326|ref|NP_785218.1|	OG5_131505	1	gi|116495097|ref|YP_806831.1|	OG5_131505	1	gi|116333593|ref|YP_795120.1|	OG5_131505	1	gi|116492606|ref|YP_804341.1|	OG5_131505	1	gi|281492921|ref|YP_003354901.1|	OG5_131505	1	gi|29377569|ref|NP_816723.1|	OG5_131505	1
OKIT_0872	OG5_127728	1	gi|290889932|ref|ZP_06553019.1|	OG5_127728	1	YP_810075.1	OG5_127728	1	gi|118587506|ref|ZP_01544930.1|	OG5_127728	1	gi|116618659|ref|YP_819030.1|	OG5_127728	1	gi|300172910|ref|YP_003772075.1|	OG5_127728	1	gi|241895655|ref|ZP_04782951.1|	OG5_127728	1	gi|332638233|ref|ZP_08417096.1|	OG5_127728	1	gi|28378329|ref|NP_785221.1|	OG5_127728	1	gi|116495089|ref|YP_806823.1|	OG5_127728	1	gi|116333590|ref|YP_795117.1|	OG5_127728	1	gi|116492609|ref|YP_804344.1|	OG5_127728	1	gi|281491298|ref|YP_003353278.1|	OG5_127728	1	gi|29377554|ref|NP_816708.1|	OG5_127728	1
OKIT_0879	OG5_126764	1	gi|290889941|ref|ZP_06553027.1|	OG5_126764	1	YP_810082.1	OG5_126764	1	gi|118586378|ref|ZP_01543828.1|	OG5_126764	1	gi|116617774|ref|YP_818145.1|	OG5_126764	1	gi|300173545|ref|YP_003772711.1|	OG5_126764	1	gi|241894947|ref|ZP_04782243.1|	OG5_126764	1	gi|332638317|ref|ZP_08417180.1|	OG5_126764	1	gi|28378228|ref|NP_785120.1|	OG5_126764	1	gi|116495184|ref|YP_806918.1|	OG5_126764	1	gi|116333673|ref|YP_795200.1|	OG5_126764	1	gi|116492462|ref|YP_804197.1|	OG5_126764	1	gi|281492524|ref|YP_003354504.1|	OG5_126764	1	gi|29377326|ref|NP_816480.1|	OG5_126764	1
OKIT_1003	OG5_131936	1	gi|290890043|ref|ZP_06553126.1|	OG5_131936	1	YP_810175.1	OG5_131936	1	gi|118586969|ref|ZP_01544401.1|	OG5_131936	1	gi|116617715|ref|YP_818086.1|	OG5_131936	1	gi|300172962|ref|YP_003772128.1|	OG5_131936	1	gi|241894771|ref|ZP_04782067.1|	OG5_131936	1	gi|332637305|ref|ZP_08416168.1|	OG5_131936	1	gi|28377616|ref|NP_784508.1|	OG5_131936	1	gi|116494594|ref|YP_806328.1|	OG5_131936	1	gi|116333293|ref|YP_794820.1|	OG5_131936	1	gi|116492247|ref|YP_803982.1|	OG5_131936	1	gi|281491884|ref|YP_003353864.1|	OG5_131936	1	gi|29376295|ref|NP_815449.1|	OG5_131936	1
OKIT_1006	OG5_137877	1	gi|290890046|ref|ZP_06553129.1|	OG5_137877	1	YP_810177.1	OG5_137877	1	gi|118586972|ref|ZP_01544404.1|	OG5_137877	1	gi|116617518|ref|YP_817889.1|	OG5_137877	1	gi|300173719|ref|YP_003772885.1|	OG5_137877	1	gi|241895067|ref|ZP_04782363.1|	OG5_137877	1	gi|332638031|ref|ZP_08416894.1|	OG5_137877	1	gi|28377635|ref|NP_784527.1|	OG5_137877	1	gi|116494467|ref|YP_806201.1|	OG5_137877	1	gi|116333301|ref|YP_794828.1|	OG5_137877	1	gi|116492254|ref|YP_803989.1|	OG5_137877	1	gi|281491465|ref|YP_003353445.1|	OG5_137877	1	gi|29375360|ref|NP_814514.1|	OG5_137877	1
OKIT_1008	OG5_127187	1	gi|290890048|ref|ZP_06553131.1|	OG5_127187	1	YP_810179.1	OG5_127187	1	gi|118586974|ref|ZP_01544406.1|	OG5_127187	1	gi|116617520|ref|YP_817891.1|	OG5_127187	1	gi|300173717|ref|YP_003772883.1|	OG5_127187	1	gi|241895065|ref|ZP_04782361.1|	OG5_127187	1	gi|332638033|ref|ZP_08416896.1|	OG5_127187	1	gi|28377639|ref|NP_784531.1|	OG5_127187	1	gi|116494470|ref|YP_806204.1|	OG5_127187	1	gi|116333303|ref|YP_794830.1|	OG5_127187	1	gi|116492258|ref|YP_803993.1|	OG5_127187	1	gi|281491135|ref|YP_003353115.1|	OG5_127187	1	gi|29375364|ref|NP_814518.1|	OG5_127187	1
OKIT_1015	OG5_132500	1	gi|290890056|ref|ZP_06553139.1|	OG5_132500	1	YP_810186.1	OG5_132500	1	gi|118586982|ref|ZP_01544414.1|	OG5_132500	1	gi|116617728|ref|YP_818099.1|	OG5_132500	1	gi|300172984|ref|YP_003772150.1|	OG5_132500	1	gi|241895533|ref|ZP_04782829.1|	OG5_132500	1	gi|332638255|ref|ZP_08417118.1|	OG5_132500	1	gi|28378878|ref|NP_785770.1|	OG5_132500	1	gi|116494313|ref|YP_806047.1|	OG5_132500	1	gi|116333840|ref|YP_795367.1|	OG5_132500	1	gi|116493019|ref|YP_804754.1|	OG5_132500	1	gi|281492889|ref|YP_003354869.1|	OG5_132500	1	gi|29374723|ref|NP_813875.1|	OG5_132500	1
OKIT_1017	OG5_132916	1	gi|290890058|ref|ZP_06553141.1|	OG5_132916	1	YP_810187.1	OG5_132916	1	gi|118586983|ref|ZP_01544415.1|	OG5_132916	1	gi|116617730|ref|YP_818101.1|	OG5_132916	1	gi|300172986|ref|YP_003772152.1|	OG5_132916	1	gi|241895532|ref|ZP_04782828.1|	OG5_132916	1	gi|332638254|ref|ZP_08417117.1|	OG5_132916	1	gi|28378877|ref|NP_785769.1|	OG5_132916	1	gi|116494314|ref|YP_806048.1|	OG5_132916	1	gi|116333839|ref|YP_795366.1|	OG5_132916	1	gi|116493018|ref|YP_804753.1|	OG5_132916	1	gi|281492155|ref|YP_003354135.1|	OG5_132916	1	gi|29375455|ref|NP_814609.1|	OG5_132916	1
OKIT_1027	OG5_127662	1	gi|290890068|ref|ZP_06553151.1|	OG5_127662	1	YP_810198.1	OG5_127662	1	gi|118586991|ref|ZP_01544423.1|	OG5_127662	1	gi|116618407|ref|YP_818778.1|	OG5_127662	1	gi|300173445|ref|YP_003772611.1|	OG5_127662	1	gi|241895558|ref|ZP_04782854.1|	OG5_127662	1	gi|332638291|ref|ZP_08417154.1|	OG5_127662	1	gi|28378622|ref|NP_785514.1|	OG5_127662	1	gi|116495009|ref|YP_806743.1|	OG5_127662	1	gi|116333383|ref|YP_794910.1|	OG5_127662	1	gi|116492877|ref|YP_804612.1|	OG5_127662	1	gi|281492564|ref|YP_003354544.1|	OG5_127662	1	gi|29376492|ref|NP_815646.1|	OG5_127662	1
OKIT_1030	OG5_126760	1	gi|290890073|ref|ZP_06553156.1|	OG5_126760	1	YP_810201.1	OG5_126760	1	gi|118586993|ref|ZP_01544425.1|	OG5_126760	1	gi|116617328|ref|YP_817699.1|	OG5_126760	1	gi|300174032|ref|YP_003773198.1|	OG5_126760	1	gi|241895188|ref|ZP_04782484.1|	OG5_126760	1	gi|332637101|ref|ZP_08415964.1|	OG5_126760	1	gi|28377831|ref|NP_784723.1|	OG5_126760	1	gi|116495948|ref|YP_807682.1|	OG5_126760	1	gi|116334270|ref|YP_795797.1|	OG5_126760	1	gi|116493164|ref|YP_804899.1|	OG5_126760	1	gi|281492760|ref|YP_003354740.1|	OG5_126760	1	gi|29374850|ref|NP_814003.1|	OG5_126760	1
OKIT_1031	OG5_127133	1	gi|290890074|ref|ZP_06553157.1|	OG5_127133	1	YP_810202.1	OG5_127133	1	gi|118586994|ref|ZP_01544426.1|	OG5_127133	1	gi|116617329|ref|YP_817700.1|	OG5_127133	1	gi|300174031|ref|YP_003773197.1|	OG5_127133	1	gi|241895187|ref|ZP_04782483.1|	OG5_127133	1	gi|332637100|ref|ZP_08415963.1|	OG5_127133	1	gi|28377832|ref|NP_784724.1|	OG5_127133	1	gi|116495947|ref|YP_807681.1|	OG5_127133	1	gi|116334269|ref|YP_795796.1|	OG5_127133	1	gi|116493163|ref|YP_804898.1|	OG5_127133	1	gi|281492759|ref|YP_003354739.1|	OG5_127133	1	gi|29374851|ref|NP_814004.1|	OG5_127133	1
OKIT_1034	OG5_126641	1	gi|290890077|ref|ZP_06553160.1|	OG5_126641	1	YP_810205.1	OG5_126641	1	gi|118586996|ref|ZP_01544428.1|	OG5_126641	1	gi|116617332|ref|YP_817703.1|	OG5_126641	1	gi|300174028|ref|YP_003773194.1|	OG5_126641	1	gi|241895184|ref|ZP_04782480.1|	OG5_126641	1	gi|332637097|ref|ZP_08415960.1|	OG5_126641	1	gi|28377835|ref|NP_784727.1|	OG5_126641	1	gi|116495944|ref|YP_807678.1|	OG5_126641	1	gi|116334266|ref|YP_795793.1|	OG5_126641	1	gi|116493160|ref|YP_804895.1|	OG5_126641	1	gi|281492756|ref|YP_003354736.1|	OG5_126641	1	gi|29374854|ref|NP_814007.1|	OG5_126641	1
OKIT_1038	OG5_127517	1	gi|290890081|ref|ZP_06553164.1|	OG5_127517	1	YP_810209.1	OG5_127517	1	gi|118586158|ref|ZP_01543641.1|	OG5_127517	1	gi|116617336|ref|YP_817707.1|	OG5_127517	1	gi|300174024|ref|YP_003773190.1|	OG5_127517	1	gi|241895180|ref|ZP_04782476.1|	OG5_127517	1	gi|332637093|ref|ZP_08415956.1|	OG5_127517	1	gi|28377839|ref|NP_784731.1|	OG5_127517	1	gi|116495940|ref|YP_807674.1|	OG5_127517	1	gi|116334262|ref|YP_795789.1|	OG5_127517	1	gi|116493156|ref|YP_804891.1|	OG5_127517	1	gi|281492752|ref|YP_003354732.1|	OG5_127517	1	gi|29374858|ref|NP_814011.1|	OG5_127517	1
OKIT_1043	OG5_126688	1	gi|290890086|ref|ZP_06553169.1|	OG5_126688	1	YP_810214.1	OG5_126688	1	gi|118586198|ref|ZP_01543666.1|	OG5_126688	1	gi|116617341|ref|YP_817712.1|	OG5_126688	1	gi|300174019|ref|YP_003773185.1|	OG5_126688	1	gi|241895175|ref|ZP_04782471.1|	OG5_126688	1	gi|332637088|ref|ZP_08415951.1|	OG5_126688	1	gi|28377844|ref|NP_784736.1|	OG5_126688	1	gi|116495935|ref|YP_807669.1|	OG5_126688	1	gi|116334257|ref|YP_795784.1|	OG5_126688	1	gi|116493151|ref|YP_804886.1|	OG5_126688	1	gi|281492747|ref|YP_003354727.1|	OG5_126688	1	gi|29374863|ref|NP_814016.1|	OG5_126688	1
OKIT_1045	OG5_129287	1	gi|290890088|ref|ZP_06553171.1|	OG5_129287	1	YP_810216.1	OG5_129287	1	gi|118586200|ref|ZP_01543668.1|	OG5_129287	1	gi|116617343|ref|YP_817714.1|	OG5_129287	1	gi|300174017|ref|YP_003773183.1|	OG5_129287	1	gi|241895173|ref|ZP_04782469.1|	OG5_129287	1	gi|332637086|ref|ZP_08415949.1|	OG5_129287	1	gi|28377847|ref|NP_784739.1|	OG5_129287	1	gi|116495932|ref|YP_807666.1|	OG5_129287	1	gi|116334254|ref|YP_795781.1|	OG5_129287	1	gi|116493148|ref|YP_804883.1|	OG5_129287	1	gi|281492743|ref|YP_003354723.1|	OG5_129287	1	gi|29374866|ref|NP_814019.1|	OG5_129287	1
OKIT_1046	OG5_130467	1	gi|290890089|ref|ZP_06553172.1|	OG5_130467	1	YP_810217.1	OG5_130467	1	gi|118586201|ref|ZP_01543669.1|	OG5_130467	1	gi|116617344|ref|YP_817715.1|	OG5_130467	1	gi|300174016|ref|YP_003773182.1|	OG5_130467	1	gi|241895172|ref|ZP_04782468.1|	OG5_130467	1	gi|332637085|ref|ZP_08415948.1|	OG5_130467	1	gi|28377848|ref|NP_784740.1|	OG5_130467	1	gi|116495931|ref|YP_807665.1|	OG5_130467	1	gi|116334253|ref|YP_795780.1|	OG5_130467	1	gi|116493147|ref|YP_804882.1|	OG5_130467	1	gi|281492742|ref|YP_003354722.1|	OG5_130467	1	gi|29374867|ref|NP_814020.1|	OG5_130467	1
OKIT_1049	OG5_127198	1	gi|290890092|ref|ZP_06553175.1|	OG5_127198	1	YP_810220.1	OG5_127198	1	gi|118586203|ref|ZP_01543671.1|	OG5_127198	1	gi|116617347|ref|YP_817718.1|	OG5_127198	1	gi|300174013|ref|YP_003773179.1|	OG5_127198	1	gi|241895169|ref|ZP_04782465.1|	OG5_127198	1	gi|332637082|ref|ZP_08415945.1|	OG5_127198	1	gi|28377851|ref|NP_784743.1|	OG5_127198	1	gi|116495928|ref|YP_807662.1|	OG5_127198	1	gi|116334250|ref|YP_795777.1|	OG5_127198	1	gi|116493144|ref|YP_804879.1|	OG5_127198	1	gi|281492739|ref|YP_003354719.1|	OG5_127198	1	gi|29374870|ref|NP_814023.1|	OG5_127198	1
OKIT_1052	OG5_130791	1	gi|290890095|ref|ZP_06553178.1|	OG5_130791	1	YP_810223.1	OG5_130791	1	gi|118586179|ref|ZP_01543653.1|	OG5_130791	1	gi|116617350|ref|YP_817721.1|	OG5_130791	1	gi|300174010|ref|YP_003773176.1|	OG5_130791	1	gi|241895166|ref|ZP_04782462.1|	OG5_130791	1	gi|332637079|ref|ZP_08415942.1|	OG5_130791	1	gi|28377854|ref|NP_784746.1|	OG5_130791	1	gi|116495925|ref|YP_807659.1|	OG5_130791	1	gi|116334247|ref|YP_795774.1|	OG5_130791	1	gi|116493141|ref|YP_804876.1|	OG5_130791	1	gi|281492736|ref|YP_003354716.1|	OG5_130791	1	gi|29374873|ref|NP_814026.1|	OG5_130791	1
OKIT_1053	OG5_126668	1	gi|290890096|ref|ZP_06553179.1|	OG5_126668	1	YP_810225.1	OG5_126668	1	gi|118586178|ref|ZP_01543652.1|	OG5_126668	1	gi|116617352|ref|YP_817723.1|	OG5_126668	1	gi|300174008|ref|YP_003773174.1|	OG5_126668	1	gi|241895165|ref|ZP_04782461.1|	OG5_126668	1	gi|332637077|ref|ZP_08415940.1|	OG5_126668	1	gi|28377856|ref|NP_784748.1|	OG5_126668	1	gi|116495923|ref|YP_807657.1|	OG5_126668	1	gi|116334245|ref|YP_795772.1|	OG5_126668	1	gi|116493139|ref|YP_804874.1|	OG5_126668	1	gi|281492734|ref|YP_003354714.1|	OG5_126668	1	gi|29374875|ref|NP_814028.1|	OG5_126668	1
OKIT_1054	OG5_126681	1	gi|290890097|ref|ZP_06553180.1|	OG5_126681	1	YP_810226.1	OG5_126681	1	gi|118586177|ref|ZP_01543651.1|	OG5_126681	1	gi|116617353|ref|YP_817724.1|	OG5_126681	1	gi|300174007|ref|YP_003773173.1|	OG5_126681	1	gi|241895164|ref|ZP_04782460.1|	OG5_126681	1	gi|332637076|ref|ZP_08415939.1|	OG5_126681	1	gi|28377857|ref|NP_784749.1|	OG5_126681	1	gi|116495922|ref|YP_807656.1|	OG5_126681	1	gi|116334244|ref|YP_795771.1|	OG5_126681	1	gi|116493138|ref|YP_804873.1|	OG5_126681	1	gi|281492733|ref|YP_003354713.1|	OG5_126681	1	gi|29374876|ref|NP_814029.1|	OG5_126681	1
OKIT_1056	OG5_127423	1	gi|290890099|ref|ZP_06553182.1|	OG5_127423	1	YP_810228.1	OG5_127423	1	gi|118586182|ref|ZP_01543655.1|	OG5_127423	1	gi|116617355|ref|YP_817726.1|	OG5_127423	1	gi|300174005|ref|YP_003773171.1|	OG5_127423	1	gi|241895162|ref|ZP_04782458.1|	OG5_127423	1	gi|332637074|ref|ZP_08415937.1|	OG5_127423	1	gi|28377859|ref|NP_784751.1|	OG5_127423	1	gi|116495920|ref|YP_807654.1|	OG5_127423	1	gi|116334242|ref|YP_795769.1|	OG5_127423	1	gi|116493136|ref|YP_804871.1|	OG5_127423	1	gi|281492731|ref|YP_003354711.1|	OG5_127423	1	gi|29374878|ref|NP_814031.1|	OG5_127423	1
OKIT_1063	OG5_127478	1	gi|290890107|ref|ZP_06553190.1|	OG5_127478	1	YP_810236.1	OG5_127478	1	gi|118586189|ref|ZP_01543659.1|	OG5_127478	1	gi|116617364|ref|YP_817735.1|	OG5_127478	1	gi|300173997|ref|YP_003773163.1|	OG5_127478	1	gi|241895119|ref|ZP_04782415.1|	OG5_127478	1	gi|332638013|ref|ZP_08416876.1|	OG5_127478	1	gi|28377872|ref|NP_784764.1|	OG5_127478	1	gi|116495906|ref|YP_807640.1|	OG5_127478	1	gi|116334236|ref|YP_795763.1|	OG5_127478	1	gi|116493130|ref|YP_804865.1|	OG5_127478	1	gi|281492929|ref|YP_003354909.1|	OG5_127478	1	gi|29377675|ref|NP_816829.1|	OG5_127478	1
OKIT_1069	OG5_126842	1	gi|290890114|ref|ZP_06553197.1|	OG5_126842	1	YP_810242.1	OG5_126842	1	gi|118586362|ref|ZP_01543813.1|	OG5_126842	1	gi|116617796|ref|YP_818167.1|	OG5_126842	1	gi|300173489|ref|YP_003772655.1|	OG5_126842	1	gi|241896308|ref|ZP_04783604.1|	OG5_126842	1	gi|332637881|ref|ZP_08416744.1|	OG5_126842	1	gi|28377671|ref|NP_784563.1|	OG5_126842	1	gi|116494523|ref|YP_806257.1|	OG5_126842	1	gi|116333334|ref|YP_794861.1|	OG5_126842	1	gi|116492280|ref|YP_804015.1|	OG5_126842	1	gi|281491500|ref|YP_003353480.1|	OG5_126842	1	gi|29376660|ref|NP_815814.1|	OG5_126842	1
OKIT_1070	OG5_126980	1	gi|290890115|ref|ZP_06553198.1|	OG5_126980	1	YP_810243.1	OG5_126980	1	gi|118586361|ref|ZP_01543812.1|	OG5_126980	1	gi|116617480|ref|YP_817851.1|	OG5_126980	1	gi|300173924|ref|YP_003773090.1|	OG5_126980	1	gi|241894793|ref|ZP_04782089.1|	OG5_126980	1	gi|332637337|ref|ZP_08416200.1|	OG5_126980	1	gi|28379049|ref|NP_785941.1|	OG5_126980	1	gi|116494625|ref|YP_806359.1|	OG5_126980	1	gi|116333919|ref|YP_795446.1|	OG5_126980	1	gi|116493096|ref|YP_804831.1|	OG5_126980	1	gi|281492825|ref|YP_003354805.1|	OG5_126980	1	gi|29375983|ref|NP_815137.1|	OG5_126980	1
OKIT_1072	OG5_126776	1	gi|290890117|ref|ZP_06553200.1|	OG5_126776	1	YP_810245.1	OG5_126776	1	gi|118586359|ref|ZP_01543810.1|	OG5_126776	1	gi|116618996|ref|YP_819367.1|	OG5_126776	1	gi|300174047|ref|YP_003773213.1|	OG5_126776	1	gi|241896511|ref|ZP_04783807.1|	OG5_126776	1	gi|332637064|ref|ZP_08415927.1|	OG5_126776	1	gi|28377643|ref|NP_784535.1|	OG5_126776	1	gi|116494474|ref|YP_806208.1|	OG5_126776	1	gi|116333309|ref|YP_794836.1|	OG5_126776	1	gi|116492262|ref|YP_803997.1|	OG5_126776	1	gi|281490734|ref|YP_003352714.1|	OG5_126776	1	gi|29376485|ref|NP_815639.1|	OG5_126776	1
OKIT_1078	OG5_128189	1	gi|290890123|ref|ZP_06553206.1|	OG5_128189	1	YP_810251.1	OG5_128189	1	gi|118586353|ref|ZP_01543804.1|	OG5_128189	1	gi|116617479|ref|YP_817850.1|	OG5_128189	1	gi|300173925|ref|YP_003773091.1|	OG5_128189	1	gi|241894946|ref|ZP_04782242.1|	OG5_128189	1	gi|332638319|ref|ZP_08417182.1|	OG5_128189	1	gi|28377158|ref|NP_784050.1|	OG5_128189	1	gi|116496305|ref|YP_808039.1|	OG5_128189	1	gi|116333336|ref|YP_794863.1|	OG5_128189	1	gi|116492138|ref|YP_803873.1|	OG5_128189	1	gi|281492136|ref|YP_003354116.1|	OG5_128189	1	gi|29375097|ref|NP_814250.1|	OG5_128189	1
OKIT_1103	OG5_131518	1	gi|290890911|ref|ZP_06553975.1|	OG5_131518	1	YP_810891.1	OG5_131518	1	gi|118586404|ref|ZP_01543852.1|	OG5_131518	1	gi|116617378|ref|YP_817749.1|	OG5_131518	1	gi|300173965|ref|YP_003773131.1|	OG5_131518	1	gi|241894821|ref|ZP_04782117.1|	OG5_131518	1	gi|332638874|ref|ZP_08417737.1|	OG5_131518	1	gi|28377598|ref|NP_784490.1|	OG5_131518	1	gi|116494435|ref|YP_806169.1|	OG5_131518	1	gi|116333275|ref|YP_794802.1|	OG5_131518	1	gi|116492230|ref|YP_803965.1|	OG5_131518	1	gi|281491119|ref|YP_003353099.1|	OG5_131518	1	gi|29376312|ref|NP_815466.1|	OG5_131518	1
OKIT_1121	OG5_127680	1	gi|290890860|ref|ZP_06553926.1|	OG5_127680	1	YP_810853.1	OG5_127680	1	gi|118586591|ref|ZP_01544032.1|	OG5_127680	1	gi|116617320|ref|YP_817691.1|	OG5_127680	1	gi|300174040|ref|YP_003773206.1|	OG5_127680	1	gi|241894785|ref|ZP_04782081.1|	OG5_127680	1	gi|332637320|ref|ZP_08416183.1|	OG5_127680	1	gi|28377828|ref|NP_784720.1|	OG5_127680	1	gi|116495954|ref|YP_807688.1|	OG5_127680	1	gi|116334274|ref|YP_795801.1|	OG5_127680	1	gi|116493167|ref|YP_804902.1|	OG5_127680	1	gi|281492938|ref|YP_003354918.1|	OG5_127680	1	gi|29374844|ref|NP_813997.1|	OG5_127680	1
OKIT_1122	OG5_127867	1	gi|290890859|ref|ZP_06553925.1|	OG5_127867	1	YP_810852.1	OG5_127867	1	gi|118586590|ref|ZP_01544031.1|	OG5_127867	1	gi|116617321|ref|YP_817692.1|	OG5_127867	1	gi|300174039|ref|YP_003773205.1|	OG5_127867	1	gi|241894784|ref|ZP_04782080.1|	OG5_127867	1	gi|332637319|ref|ZP_08416182.1|	OG5_127867	1	gi|28377829|ref|NP_784721.1|	OG5_127867	1	gi|116495953|ref|YP_807687.1|	OG5_127867	1	gi|116334273|ref|YP_795800.1|	OG5_127867	1	gi|116493166|ref|YP_804901.1|	OG5_127867	1	gi|281492937|ref|YP_003354917.1|	OG5_127867	1	gi|29374845|ref|NP_813998.1|	OG5_127867	1
OKIT_1128	OG5_126744	1	gi|290890853|ref|ZP_06553919.1|	OG5_126744	1	YP_810846.1	OG5_126744	1	gi|118586587|ref|ZP_01544028.1|	OG5_126744	1	gi|116618442|ref|YP_818813.1|	OG5_126744	1	gi|300173108|ref|YP_003772274.1|	OG5_126744	1	gi|241896333|ref|ZP_04783629.1|	OG5_126744	1	gi|332637919|ref|ZP_08416782.1|	OG5_126744	1	gi|28378660|ref|NP_785552.1|	OG5_126744	1	gi|116495047|ref|YP_806781.1|	OG5_126744	1	gi|116333935|ref|YP_795462.1|	OG5_126744	1	gi|116492662|ref|YP_804397.1|	OG5_126744	1	gi|281491457|ref|YP_003353437.1|	OG5_126744	1	gi|29375876|ref|NP_815030.1|	OG5_126744	1
OKIT_1152	OG5_178730	1	gi|290890826|ref|ZP_06553893.1|	OG5_178730	1	YP_810823.1	OG5_178730	1	gi|118586721|ref|ZP_01544158.1|	OG5_178730	1	gi|116618678|ref|YP_819049.1|	OG5_178730	1	gi|300172973|ref|YP_003772139.1|	OG5_178730	1	gi|241896593|ref|ZP_04783889.1|	OG5_178730	1	gi|332637236|ref|ZP_08416099.1|	OG5_178730	1	gi|28378872|ref|NP_785764.1|	OG5_178730	1	gi|116494326|ref|YP_806060.1|	OG5_178730	1	gi|116333834|ref|YP_795361.1|	OG5_178730	1	gi|116493012|ref|YP_804747.1|	OG5_178730	1	gi|281490952|ref|YP_003352932.1|	OG5_178730	1	gi|29375944|ref|NP_815098.1|	OG5_178730	1
OKIT_1154	OG5_127663	1	gi|290890824|ref|ZP_06553891.1|	OG5_127663	1	YP_810821.1	OG5_127663	1	gi|118586722|ref|ZP_01544159.1|	OG5_127663	1	gi|116618676|ref|YP_819047.1|	OG5_127663	1	gi|300172817|ref|YP_003771982.1|	OG5_127663	1	gi|241896584|ref|ZP_04783880.1|	OG5_127663	1	gi|332637225|ref|ZP_08416088.1|	OG5_127663	1	gi|28378745|ref|NP_785637.1|	OG5_127663	1	gi|116494817|ref|YP_806551.1|	OG5_127663	1	gi|116333994|ref|YP_795521.1|	OG5_127663	1	gi|116492907|ref|YP_804642.1|	OG5_127663	1	gi|281492498|ref|YP_003354478.1|	OG5_127663	1	gi|29377523|ref|NP_816677.1|	OG5_127663	1
OKIT_1157	OG5_129028	1	gi|290890821|ref|ZP_06553888.1|	OG5_129028	1	YP_810818.1	OG5_129028	1	gi|118586725|ref|ZP_01544162.1|	OG5_129028	1	gi|116618538|ref|YP_818909.1|	OG5_129028	1	gi|300173542|ref|YP_003772708.1|	OG5_129028	1	gi|241894789|ref|ZP_04782085.1|	OG5_129028	1	gi|332637333|ref|ZP_08416196.1|	OG5_129028	1	gi|28378229|ref|NP_785121.1|	OG5_129028	1	gi|116495180|ref|YP_806914.1|	OG5_129028	1	gi|116333672|ref|YP_795199.1|	OG5_129028	1	gi|116492467|ref|YP_804202.1|	OG5_129028	1	gi|281492456|ref|YP_003354436.1|	OG5_129028	1	gi|29375498|ref|NP_814652.1|	OG5_129028	1
OKIT_1162	OG5_126794	1	gi|290890816|ref|ZP_06553883.1|	OG5_126794	1	YP_810813.1	OG5_126794	1	gi|118586729|ref|ZP_01544166.1|	OG5_126794	1	gi|116618328|ref|YP_818699.1|	OG5_126794	1	gi|300173122|ref|YP_003772288.1|	OG5_126794	1	gi|241896139|ref|ZP_04783435.1|	OG5_126794	1	gi|332638917|ref|ZP_08417780.1|	OG5_126794	1	gi|28378173|ref|NP_785065.1|	OG5_126794	1	gi|116495201|ref|YP_806935.1|	OG5_126794	1	gi|116334083|ref|YP_795610.1|	OG5_126794	1	gi|116492447|ref|YP_804182.1|	OG5_126794	1	gi|281492603|ref|YP_003354583.1|	OG5_126794	1	gi|29375284|ref|NP_814437.1|	OG5_126794	1
OKIT_1170	OG5_134034	1	gi|290890808|ref|ZP_06553875.1|	OG5_134034	1	YP_810805.1	OG5_134034	1	gi|118586735|ref|ZP_01544172.1|	OG5_134034	1	gi|116617292|ref|YP_817663.1|	OG5_134034	1	gi|300174073|ref|YP_003773239.1|	OG5_134034	1	gi|241894978|ref|ZP_04782274.1|	OG5_134034	1	gi|332638469|ref|ZP_08417332.1|	OG5_134034	1	gi|28378021|ref|NP_784913.1|	OG5_134034	1	gi|116495244|ref|YP_806978.1|	OG5_134034	1	gi|116334143|ref|YP_795670.1|	OG5_134034	1	gi|116492397|ref|YP_804132.1|	OG5_134034	1	gi|281490896|ref|YP_003352876.1|	OG5_134034	1	gi|29375298|ref|NP_814452.1|	OG5_134034	1
OKIT_1228	OG5_149417	1	gi|290890007|ref|ZP_06553092.1|	OG5_149417	1	YP_810150.1	OG5_149417	1	gi|118586947|ref|ZP_01544379.1|	OG5_149417	1	gi|116619130|ref|YP_819501.1|	OG5_149417	1	gi|300174203|ref|YP_003773369.1|	OG5_149417	1	gi|241895956|ref|ZP_04783252.1|	OG5_149417	1	gi|332639138|ref|ZP_08418001.1|	OG5_149417	1	gi|28377919|ref|NP_784811.1|	OG5_149417	1	gi|116494616|ref|YP_806350.1|	OG5_149417	1	gi|116334216|ref|YP_795743.1|	OG5_149417	1	gi|116493119|ref|YP_804854.1|	OG5_149417	1	gi|281491641|ref|YP_003353621.1|	OG5_149417	1	gi|29376863|ref|NP_816017.1|	OG5_149417	1
OKIT_1301	OG5_164968	1	gi|290890699|ref|ZP_06553769.1|	OG5_164968	1	YP_810727.1	OG5_164968	1	gi|118587362|ref|ZP_01544788.1|	OG5_164968	1	gi|116617673|ref|YP_818044.1|	OG5_164968	1	gi|300173638|ref|YP_003772804.1|	OG5_164968	1	gi|241896591|ref|ZP_04783887.1|	OG5_164968	1	gi|332637232|ref|ZP_08416095.1|	OG5_164968	1	gi|28378869|ref|NP_785761.1|	OG5_164968	1	gi|116494330|ref|YP_806064.1|	OG5_164968	1	gi|116333832|ref|YP_795359.1|	OG5_164968	1	gi|116493010|ref|YP_804745.1|	OG5_164968	1	gi|281490613|ref|YP_003352593.1|	OG5_164968	1	gi|29375777|ref|NP_814931.1|	OG5_164968	1
OKIT_1302	OG5_131270	1	gi|290890698|ref|ZP_06553768.1|	OG5_131270	1	YP_810726.1	OG5_131270	1	gi|118587361|ref|ZP_01544787.1|	OG5_131270	1	gi|116617674|ref|YP_818045.1|	OG5_131270	1	gi|300173637|ref|YP_003772803.1|	OG5_131270	1	gi|241896590|ref|ZP_04783886.1|	OG5_131270	1	gi|332637231|ref|ZP_08416094.1|	OG5_131270	1	gi|28378868|ref|NP_785760.1|	OG5_131270	1	gi|116494331|ref|YP_806065.1|	OG5_131270	1	gi|116333831|ref|YP_795358.1|	OG5_131270	1	gi|116493009|ref|YP_804744.1|	OG5_131270	1	gi|281490614|ref|YP_003352594.1|	OG5_131270	1	gi|29375778|ref|NP_814932.1|	OG5_131270	1
OKIT_1312	OG5_132053	1	gi|290890688|ref|ZP_06553758.1|	OG5_132053	1	YP_810716.1	OG5_132053	1	gi|118587352|ref|ZP_01544778.1|	OG5_132053	1	gi|116617771|ref|YP_818142.1|	OG5_132053	1	gi|300173493|ref|YP_003772659.1|	OG5_132053	1	gi|241895544|ref|ZP_04782840.1|	OG5_132053	1	gi|332638272|ref|ZP_08417135.1|	OG5_132053	1	gi|28378810|ref|NP_785702.1|	OG5_132053	1	gi|116494421|ref|YP_806155.1|	OG5_132053	1	gi|116334061|ref|YP_795588.1|	OG5_132053	1	gi|116492956|ref|YP_804691.1|	OG5_132053	1	gi|281491644|ref|YP_003353624.1|	OG5_132053	1	gi|29377148|ref|NP_816302.1|	OG5_132053	1
OKIT_1324	OG5_128807	1	gi|290890676|ref|ZP_06553746.1|	OG5_128807	1	YP_810704.1	OG5_128807	1	gi|118587344|ref|ZP_01544770.1|	OG5_128807	1	gi|116618586|ref|YP_818957.1|	OG5_128807	1	gi|300173570|ref|YP_003772736.1|	OG5_128807	1	gi|241895688|ref|ZP_04782984.1|	OG5_128807	1	gi|332638194|ref|ZP_08417057.1|	OG5_128807	1	gi|28378797|ref|NP_785689.1|	OG5_128807	1	gi|116494766|ref|YP_806500.1|	OG5_128807	1	gi|116334048|ref|YP_795575.1|	OG5_128807	1	gi|116492944|ref|YP_804679.1|	OG5_128807	1	gi|281492482|ref|YP_003354462.1|	OG5_128807	1	gi|29375579|ref|NP_814733.1|	OG5_128807	1
OKIT_1377	OG5_132293	1	gi|290890607|ref|ZP_06553678.1|	OG5_132293	1	YP_810648.1	OG5_132293	1	gi|118586924|ref|ZP_01544357.1|	OG5_132293	1	gi|116618473|ref|YP_818844.1|	OG5_132293	1	gi|300173465|ref|YP_003772631.1|	OG5_132293	1	gi|241896131|ref|ZP_04783427.1|	OG5_132293	1	gi|332638903|ref|ZP_08417766.1|	OG5_132293	1	gi|28378435|ref|NP_785327.1|	OG5_132293	1	gi|116494962|ref|YP_806696.1|	OG5_132293	1	gi|116333493|ref|YP_795020.1|	OG5_132293	1	gi|116492700|ref|YP_804435.1|	OG5_132293	1	gi|281492232|ref|YP_003354212.1|	OG5_132293	1	gi|29375728|ref|NP_814882.1|	OG5_132293	1
OKIT_1385	OG5_127170	1	gi|290890598|ref|ZP_06553669.1|	OG5_127170	1	YP_810639.1	OG5_127170	1	gi|118586933|ref|ZP_01544366.1|	OG5_127170	1	gi|116617638|ref|YP_818009.1|	OG5_127170	1	gi|300172827|ref|YP_003771992.1|	OG5_127170	1	gi|241895538|ref|ZP_04782834.1|	OG5_127170	1	gi|332638264|ref|ZP_08417127.1|	OG5_127170	1	gi|28378716|ref|NP_785608.1|	OG5_127170	1	gi|116494837|ref|YP_806571.1|	OG5_127170	1	gi|116333984|ref|YP_795511.1|	OG5_127170	1	gi|116492895|ref|YP_804630.1|	OG5_127170	1	gi|281492166|ref|YP_003354146.1|	OG5_127170	1	gi|161511185|ref|NP_815246.2|	OG5_127170	1
OKIT_1388	OG5_127379	1	gi|290890595|ref|ZP_06553666.1|	OG5_127379	1	YP_810636.1	OG5_127379	1	gi|118586935|ref|ZP_01544368.1|	OG5_127379	1	gi|116618567|ref|YP_818938.1|	OG5_127379	1	gi|300173021|ref|YP_003772187.1|	OG5_127379	1	gi|241896327|ref|ZP_04783623.1|	OG5_127379	1	gi|332637913|ref|ZP_08416776.1|	OG5_127379	1	gi|28378710|ref|NP_785602.1|	OG5_127379	1	gi|116495039|ref|YP_806773.1|	OG5_127379	1	gi|116333978|ref|YP_795505.1|	OG5_127379	1	gi|116492890|ref|YP_804625.1|	OG5_127379	1	gi|281491113|ref|YP_003353093.1|	OG5_127379	1	gi|29376241|ref|NP_815395.1|	OG5_127379	1
OKIT_1438	OG5_133121	1	gi|290890518|ref|ZP_06553593.1|	OG5_133121	1	YP_810582.1	OG5_133121	1	gi|118586876|ref|ZP_01544310.1|	OG5_133121	1	gi|116618392|ref|YP_818763.1|	OG5_133121	1	gi|300173426|ref|YP_003772592.1|	OG5_133121	1	gi|241896286|ref|ZP_04783582.1|	OG5_133121	1	gi|332637854|ref|ZP_08416717.1|	OG5_133121	1	gi|28378536|ref|NP_785428.1|	OG5_133121	1	gi|116494864|ref|YP_806598.1|	OG5_133121	1	gi|116333423|ref|YP_794950.1|	OG5_133121	1	gi|116492842|ref|YP_804577.1|	OG5_133121	1	gi|281492285|ref|YP_003354265.1|	OG5_133121	1	gi|29376110|ref|NP_815264.1|	OG5_133121	1
OKIT_1451	OG5_130714	1	gi|290890507|ref|ZP_06553582.1|	OG5_130714	1	YP_810570.1	OG5_130714	1	gi|118586868|ref|ZP_01544302.1|	OG5_130714	1	gi|116618341|ref|YP_818712.1|	OG5_130714	1	gi|300173322|ref|YP_003772488.1|	OG5_130714	1	gi|241896072|ref|ZP_04783368.1|	OG5_130714	1	gi|332638574|ref|ZP_08417437.1|	OG5_130714	1	gi|28378605|ref|NP_785497.1|	OG5_130714	1	gi|116494985|ref|YP_806719.1|	OG5_130714	1	gi|116333403|ref|YP_794930.1|	OG5_130714	1	gi|116492861|ref|YP_804596.1|	OG5_130714	1	gi|281491019|ref|YP_003352999.1|	OG5_130714	1	gi|29376087|ref|NP_815241.1|	OG5_130714	1
OKIT_1455	OG5_133116	1	gi|290890503|ref|ZP_06553578.1|	OG5_133116	1	YP_810566.1	OG5_133116	1	gi|118586865|ref|ZP_01544299.1|	OG5_133116	1	gi|116618294|ref|YP_818665.1|	OG5_133116	1	gi|300173189|ref|YP_003772355.1|	OG5_133116	1	gi|241895549|ref|ZP_04782845.1|	OG5_133116	1	gi|332638279|ref|ZP_08417142.1|	OG5_133116	1	gi|28378608|ref|NP_785500.1|	OG5_133116	1	gi|116494988|ref|YP_806722.1|	OG5_133116	1	gi|116333400|ref|YP_794927.1|	OG5_133116	1	gi|116492864|ref|YP_804599.1|	OG5_133116	1	gi|281491594|ref|YP_003353574.1|	OG5_133116	1	gi|29376902|ref|NP_816056.1|	OG5_133116	1
OKIT_1459	OG5_127948	1	gi|290890500|ref|ZP_06553575.1|	OG5_127948	1	YP_810563.1	OG5_127948	1	gi|118586863|ref|ZP_01544297.1|	OG5_127948	1	gi|116617891|ref|YP_818262.1|	OG5_127948	1	gi|300173398|ref|YP_003772564.1|	OG5_127948	1	gi|241895551|ref|ZP_04782847.1|	OG5_127948	1	gi|332638283|ref|ZP_08417146.1|	OG5_127948	1	gi|28378610|ref|NP_785502.1|	OG5_127948	1	gi|116494998|ref|YP_806732.1|	OG5_127948	1	gi|116333398|ref|YP_794925.1|	OG5_127948	1	gi|116492866|ref|YP_804601.1|	OG5_127948	1	gi|281490898|ref|YP_003352878.1|	OG5_127948	1	gi|29376905|ref|NP_816059.1|	OG5_127948	1
OKIT_1462	OG5_133737	1	gi|290890497|ref|ZP_06553572.1|	OG5_133737	1	YP_810560.1	OG5_133737	1	gi|118586860|ref|ZP_01544294.1|	OG5_133737	1	gi|116617888|ref|YP_818259.1|	OG5_133737	1	gi|300173401|ref|YP_003772567.1|	OG5_133737	1	gi|241895554|ref|ZP_04782850.1|	OG5_133737	1	gi|332638286|ref|ZP_08417149.1|	OG5_133737	1	gi|28378613|ref|NP_785505.1|	OG5_133737	1	gi|116495002|ref|YP_806736.1|	OG5_133737	1	gi|116333395|ref|YP_794922.1|	OG5_133737	1	gi|116492869|ref|YP_804604.1|	OG5_133737	1	gi|281491583|ref|YP_003353563.1|	OG5_133737	1	gi|29376909|ref|NP_816063.1|	OG5_133737	1
OKIT_1471	OG5_130032	1	gi|290890487|ref|ZP_06553562.1|	OG5_130032	1	YP_810551.1	OG5_130032	1	gi|118586853|ref|ZP_01544287.1|	OG5_130032	1	gi|116618297|ref|YP_818668.1|	OG5_130032	1	gi|300173183|ref|YP_003772349.1|	OG5_130032	1	gi|241896313|ref|ZP_04783609.1|	OG5_130032	1	gi|332637899|ref|ZP_08416762.1|	OG5_130032	1	gi|28378684|ref|NP_785576.1|	OG5_130032	1	gi|116495066|ref|YP_806800.1|	OG5_130032	1	gi|116333953|ref|YP_795480.1|	OG5_130032	1	gi|116492645|ref|YP_804380.1|	OG5_130032	1	gi|281492615|ref|YP_003354595.1|	OG5_130032	1	gi|29376893|ref|NP_816047.1|	OG5_130032	1
OKIT_1472	OG5_127934	1	gi|290890486|ref|ZP_06553561.1|	OG5_127934	1	YP_810550.1	OG5_127934	1	gi|118586852|ref|ZP_01544286.1|	OG5_127934	1	gi|116618298|ref|YP_818669.1|	OG5_127934	1	gi|300173182|ref|YP_003772348.1|	OG5_127934	1	gi|241896314|ref|ZP_04783610.1|	OG5_127934	1	gi|332637900|ref|ZP_08416763.1|	OG5_127934	1	gi|28378685|ref|NP_785577.1|	OG5_127934	1	gi|116495067|ref|YP_806801.1|	OG5_127934	1	gi|116333954|ref|YP_795481.1|	OG5_127934	1	gi|116492644|ref|YP_804379.1|	OG5_127934	1	gi|281492806|ref|YP_003354786.1|	OG5_127934	1	gi|29376894|ref|NP_816048.1|	OG5_127934	1
OKIT_1473	OG5_128046	1	gi|290890485|ref|ZP_06553560.1|	OG5_128046	1	YP_810549.1	OG5_128046	1	gi|118586851|ref|ZP_01544285.1|	OG5_128046	1	gi|116618299|ref|YP_818670.1|	OG5_128046	1	gi|300173181|ref|YP_003772347.1|	OG5_128046	1	gi|241896315|ref|ZP_04783611.1|	OG5_128046	1	gi|332637901|ref|ZP_08416764.1|	OG5_128046	1	gi|28378686|ref|NP_785578.1|	OG5_128046	1	gi|116495068|ref|YP_806802.1|	OG5_128046	1	gi|116333955|ref|YP_795482.1|	OG5_128046	1	gi|116492643|ref|YP_804378.1|	OG5_128046	1	gi|281492807|ref|YP_003354787.1|	OG5_128046	1	gi|29376895|ref|NP_816049.1|	OG5_128046	1
OKIT_1486	OG5_127361	1	gi|290890469|ref|ZP_06553544.1|	OG5_127361	1	YP_810534.1	OG5_127361	1	gi|118586840|ref|ZP_01544274.1|	OG5_127361	1	gi|116618422|ref|YP_818793.1|	OG5_127361	1	gi|300173146|ref|YP_003772312.1|	OG5_127361	1	gi|241895018|ref|ZP_04782314.1|	OG5_127361	1	gi|332638084|ref|ZP_08416947.1|	OG5_127361	1	gi|28378295|ref|NP_785187.1|	OG5_127361	1	gi|116495126|ref|YP_806860.1|	OG5_127361	1	gi|116333620|ref|YP_795147.1|	OG5_127361	1	gi|116492580|ref|YP_804315.1|	OG5_127361	1	gi|281491581|ref|YP_003353561.1|	OG5_127361	1	gi|29375553|ref|NP_814707.1|	OG5_127361	1
OKIT_1570	OG5_140532	1	gi|290891138|ref|ZP_06554200.1|	OG5_140532	1	YP_811082.1	OG5_140532	1	gi|118587324|ref|ZP_01544751.1|	OG5_140532	1	gi|116618891|ref|YP_819262.1|	OG5_140532	1	gi|300172687|ref|YP_003771852.1|	OG5_140532	1	gi|241895150|ref|ZP_04782446.1|	OG5_140532	1	gi|332637991|ref|ZP_08416854.1|	OG5_140532	1	gi|28377630|ref|NP_784522.1|	OG5_140532	1	gi|116494309|ref|YP_806043.1|	OG5_140532	1	gi|116333010|ref|YP_794537.1|	OG5_140532	1	gi|116493366|ref|YP_805101.1|	OG5_140532	1	gi|281490755|ref|YP_003352735.1|	OG5_140532	1	gi|29375757|ref|NP_814911.1|	OG5_140532	1
OKIT_1637	OG5_128930	1	gi|290890301|ref|ZP_06553380.1|	OG5_128930	1	YP_810397.1	OG5_128930	1	gi|118586208|ref|ZP_01543675.1|	OG5_128930	1	gi|116618437|ref|YP_818808.1|	OG5_128930	1	gi|300173113|ref|YP_003772279.1|	OG5_128930	1	gi|241896033|ref|ZP_04783329.1|	OG5_128930	1	gi|332638585|ref|ZP_08417448.1|	OG5_128930	1	gi|28378761|ref|NP_785653.1|	OG5_128930	1	gi|116494802|ref|YP_806536.1|	OG5_128930	1	gi|116334005|ref|YP_795532.1|	OG5_128930	1	gi|116492917|ref|YP_804652.1|	OG5_128930	1	gi|281492621|ref|YP_003354601.1|	OG5_128930	1	gi|29376954|ref|NP_816108.1|	OG5_128930	1
OKIT_1638	OG5_128237	1	gi|290890300|ref|ZP_06553379.1|	OG5_128237	1	YP_810396.1	OG5_128237	1	gi|118586207|ref|ZP_01543674.1|	OG5_128237	1	gi|116618440|ref|YP_818811.1|	OG5_128237	1	gi|300173110|ref|YP_003772276.1|	OG5_128237	1	gi|241896030|ref|ZP_04783326.1|	OG5_128237	1	gi|332638588|ref|ZP_08417451.1|	OG5_128237	1	gi|28378768|ref|NP_785660.1|	OG5_128237	1	gi|116494793|ref|YP_806527.1|	OG5_128237	1	gi|116334013|ref|YP_795540.1|	OG5_128237	1	gi|116492920|ref|YP_804655.1|	OG5_128237	1	gi|281491026|ref|YP_003353006.1|	OG5_128237	1	gi|29377524|ref|NP_816678.1|	OG5_128237	1
OKIT_1652	OG5_126954	1	gi|290890284|ref|ZP_06553363.1|	OG5_126954	1	YP_810383.1	OG5_126954	1	gi|118587050|ref|ZP_01544480.1|	OG5_126954	1	gi|116617742|ref|YP_818113.1|	OG5_126954	1	gi|300173536|ref|YP_003772702.1|	OG5_126954	1	gi|241896580|ref|ZP_04783876.1|	OG5_126954	1	gi|332637221|ref|ZP_08416084.1|	OG5_126954	1	gi|28378740|ref|NP_785632.1|	OG5_126954	1	gi|116494821|ref|YP_806555.1|	OG5_126954	1	gi|116333991|ref|YP_795518.1|	OG5_126954	1	gi|116492904|ref|YP_804639.1|	OG5_126954	1	gi|281492474|ref|YP_003354454.1|	OG5_126954	1	gi|29374847|ref|NP_814000.1|	OG5_126954	1
OKIT_1654	OG5_127027	1	gi|290890282|ref|ZP_06553361.1|	OG5_127027	1	YP_810381.1	OG5_127027	1	gi|118587052|ref|ZP_01544482.1|	OG5_127027	1	gi|116618603|ref|YP_818974.1|	OG5_127027	1	gi|300173587|ref|YP_003772753.1|	OG5_127027	1	gi|241895663|ref|ZP_04782959.1|	OG5_127027	1	gi|332638221|ref|ZP_08417084.1|	OG5_127027	1	gi|28378321|ref|NP_785213.1|	OG5_127027	1	gi|116495102|ref|YP_806836.1|	OG5_127027	1	gi|116333598|ref|YP_795125.1|	OG5_127027	1	gi|116492601|ref|YP_804336.1|	OG5_127027	1	gi|281492538|ref|YP_003354518.1|	OG5_127027	1	gi|29377574|ref|NP_816728.1|	OG5_127027	1
OKIT_1666	OG5_126679	1	gi|290890271|ref|ZP_06553350.1|	OG5_126679	1	YP_810370.1	OG5_126679	1	gi|118587062|ref|ZP_01544492.1|	OG5_126679	1	gi|116617899|ref|YP_818270.1|	OG5_126679	1	gi|300173391|ref|YP_003772557.1|	OG5_126679	1	gi|241895235|ref|ZP_04782531.1|	OG5_126679	1	gi|332637161|ref|ZP_08416024.1|	OG5_126679	1	gi|28378947|ref|NP_785839.1|	OG5_126679	1	gi|116494654|ref|YP_806388.1|	OG5_126679	1	gi|116333896|ref|YP_795423.1|	OG5_126679	1	gi|116493075|ref|YP_804810.1|	OG5_126679	1	gi|281491067|ref|YP_003353047.1|	OG5_126679	1	gi|29377039|ref|NP_816193.1|	OG5_126679	1
OKIT_1763	OG5_127165	1	gi|290890140|ref|ZP_06553222.1|	OG5_127165	1	YP_810265.1	OG5_127165	1	gi|118586238|ref|ZP_01543698.1|	OG5_127165	1	gi|116618947|ref|YP_819318.1|	OG5_127165	1	gi|300174067|ref|YP_003773233.1|	OG5_127165	1	gi|241895227|ref|ZP_04782523.1|	OG5_127165	1	gi|332637152|ref|ZP_08416015.1|	OG5_127165	1	gi|28378940|ref|NP_785832.1|	OG5_127165	1	gi|116494660|ref|YP_806394.1|	OG5_127165	1	gi|116333890|ref|YP_795417.1|	OG5_127165	1	gi|116493067|ref|YP_804802.1|	OG5_127165	1	gi|281492358|ref|YP_003354338.1|	OG5_127165	1	gi|29377095|ref|NP_816249.1|	OG5_127165	1
OKIT_1773	OG5_126637	1	gi|290890922|ref|ZP_06553986.1|	OG5_126637	1	YP_810901.1	OG5_126637	1	gi|118586235|ref|ZP_01543696.1|	OG5_126637	1	gi|116618913|ref|YP_819284.1|	OG5_126637	1	gi|300173978|ref|YP_003773144.1|	OG5_126637	1	gi|241895218|ref|ZP_04782514.1|	OG5_126637	1	gi|332637142|ref|ZP_08416005.1|	OG5_126637	1	gi|28377826|ref|NP_784718.1|	OG5_126637	1	gi|116495959|ref|YP_807693.1|	OG5_126637	1	gi|116334276|ref|YP_795803.1|	OG5_126637	1	gi|116493169|ref|YP_804904.1|	OG5_126637	1	gi|281492392|ref|YP_003354372.1|	OG5_126637	1	gi|29377681|ref|NP_816835.1|	OG5_126637	1
OKIT_1782	OG5_127373	1	gi|290890931|ref|ZP_06553995.1|	OG5_127373	1	YP_810910.1	OG5_127373	1	gi|118586611|ref|ZP_01544051.1|	OG5_127373	1	gi|116617699|ref|YP_818070.1|	OG5_127373	1	gi|300172948|ref|YP_003772114.1|	OG5_127373	1	gi|241896400|ref|ZP_04783696.1|	OG5_127373	1	gi|332637458|ref|ZP_08416321.1|	OG5_127373	1	gi|28378889|ref|NP_785781.1|	OG5_127373	1	gi|116494428|ref|YP_806162.1|	OG5_127373	1	gi|116333849|ref|YP_795376.1|	OG5_127373	1	gi|116493026|ref|YP_804761.1|	OG5_127373	1	gi|281492573|ref|YP_003354553.1|	OG5_127373	1	gi|29377600|ref|NP_816754.1|	OG5_127373	1
OKIT_1791	OG5_126723	1	gi|290890940|ref|ZP_06554004.1|	OG5_126723	1	YP_810919.1	OG5_126723	1	gi|118586620|ref|ZP_01544060.1|	OG5_126723	1	gi|116617448|ref|YP_817819.1|	OG5_126723	1	gi|300173956|ref|YP_003773122.1|	OG5_126723	1	gi|241894967|ref|ZP_04782263.1|	OG5_126723	1	gi|332638500|ref|ZP_08417363.1|	OG5_126723	1	gi|28378904|ref|NP_785796.1|	OG5_126723	1	gi|116494743|ref|YP_806477.1|	OG5_126723	1	gi|116333862|ref|YP_795389.1|	OG5_126723	1	gi|116493039|ref|YP_804774.1|	OG5_126723	1	gi|281492830|ref|YP_003354810.1|	OG5_126723	1	gi|29377395|ref|NP_816549.1|	OG5_126723	1
OKIT_1793	OG5_131566	1	gi|290890943|ref|ZP_06554007.1|	OG5_131566	1	YP_810921.1	OG5_131566	1	gi|118586622|ref|ZP_01544062.1|	OG5_131566	1	gi|116618921|ref|YP_819292.1|	OG5_131566	1	gi|300172651|ref|YP_003771816.1|	OG5_131566	1	gi|241895757|ref|ZP_04783053.1|	OG5_131566	1	gi|332637745|ref|ZP_08416608.1|	OG5_131566	1	gi|28378911|ref|NP_785803.1|	OG5_131566	1	gi|116494737|ref|YP_806471.1|	OG5_131566	1	gi|116333868|ref|YP_795395.1|	OG5_131566	1	gi|116493045|ref|YP_804780.1|	OG5_131566	1	gi|281490826|ref|YP_003352806.1|	OG5_131566	1	gi|29377528|ref|NP_816682.1|	OG5_131566	1
OKIT_1798	OG5_126710	1	gi|290890948|ref|ZP_06554012.1|	OG5_126710	1	YP_810926.1	OG5_126710	1	gi|118586625|ref|ZP_01544065.1|	OG5_126710	1	gi|116618864|ref|YP_819235.1|	OG5_126710	1	gi|300172706|ref|YP_003771871.1|	OG5_126710	1	gi|241895190|ref|ZP_04782486.1|	OG5_126710	1	gi|332637103|ref|ZP_08415966.1|	OG5_126710	1	gi|28377586|ref|NP_784478.1|	OG5_126710	1	gi|116495700|ref|YP_807434.1|	OG5_126710	1	gi|116333261|ref|YP_794788.1|	OG5_126710	1	gi|116493210|ref|YP_804945.1|	OG5_126710	1	gi|281490836|ref|YP_003352816.1|	OG5_126710	1	gi|29376965|ref|NP_816119.1|	OG5_126710	1
OKIT_1808	OG5_132580	1	gi|290890958|ref|ZP_06554022.1|	OG5_132580	1	YP_810936.1	OG5_132580	1	gi|118586635|ref|ZP_01544075.1|	OG5_132580	1	gi|116617406|ref|YP_817777.1|	OG5_132580	1	gi|300172667|ref|YP_003771832.1|	OG5_132580	1	gi|241895202|ref|ZP_04782498.1|	OG5_132580	1	gi|332637115|ref|ZP_08415978.1|	OG5_132580	1	gi|28377568|ref|NP_784460.1|	OG5_132580	1	gi|116495713|ref|YP_807447.1|	OG5_132580	1	gi|116333251|ref|YP_794778.1|	OG5_132580	1	gi|116493220|ref|YP_804955.1|	OG5_132580	1	gi|281490887|ref|YP_003352867.1|	OG5_132580	1	gi|29377240|ref|NP_816394.1|	OG5_132580	1
OKIT_1814	OG5_126884	1	gi|290890965|ref|ZP_06554029.1|	OG5_126884	1	YP_810942.1	OG5_126884	1	gi|118586642|ref|ZP_01544082.1|	OG5_126884	1	gi|116617401|ref|YP_817772.1|	OG5_126884	1	gi|300172662|ref|YP_003771827.1|	OG5_126884	1	gi|241895131|ref|ZP_04782427.1|	OG5_126884	1	gi|332638001|ref|ZP_08416864.1|	OG5_126884	1	gi|28377498|ref|NP_784390.1|	OG5_126884	1	gi|116495724|ref|YP_807458.1|	OG5_126884	1	gi|116333240|ref|YP_794767.1|	OG5_126884	1	gi|116493228|ref|YP_804963.1|	OG5_126884	1	gi|281491788|ref|YP_003353768.1|	OG5_126884	1	gi|29377194|ref|NP_816348.1|	OG5_126884	1
OKIT_1820	OG5_131758	1	gi|290890972|ref|ZP_06554036.1|	OG5_131758	1	YP_810948.1	OG5_131758	1	gi|118586217|ref|ZP_01543682.1|	OG5_131758	1	gi|116617397|ref|YP_817768.1|	OG5_131758	1	gi|300172658|ref|YP_003771823.1|	OG5_131758	1	gi|241895135|ref|ZP_04782431.1|	OG5_131758	1	gi|332637997|ref|ZP_08416860.1|	OG5_131758	1	gi|28377493|ref|NP_784385.1|	OG5_131758	1	gi|116495742|ref|YP_807476.1|	OG5_131758	1	gi|116333236|ref|YP_794763.1|	OG5_131758	1	gi|116493232|ref|YP_804967.1|	OG5_131758	1	gi|281492764|ref|YP_003354744.1|	OG5_131758	1	gi|29377206|ref|NP_816360.1|	OG5_131758	1
OKIT_1836	OG5_134249	1	gi|290890996|ref|ZP_06554060.1|	OG5_134249	1	YP_810961.1	OG5_134249	1	gi|118587037|ref|ZP_01544468.1|	OG5_134249	1	gi|116618560|ref|YP_818931.1|	OG5_134249	1	gi|300173555|ref|YP_003772721.1|	OG5_134249	1	gi|241894748|ref|ZP_04782044.1|	OG5_134249	1	gi|332637279|ref|ZP_08416142.1|	OG5_134249	1	gi|28377658|ref|NP_784550.1|	OG5_134249	1	gi|116494500|ref|YP_806234.1|	OG5_134249	1	gi|116333321|ref|YP_794848.1|	OG5_134249	1	gi|116492140|ref|YP_803875.1|	OG5_134249	1	gi|281492239|ref|YP_003354219.1|	OG5_134249	1	gi|29375533|ref|NP_814687.1|	OG5_134249	1
OKIT_1839	OG5_132017	1	gi|290890999|ref|ZP_06554063.1|	OG5_132017	1	YP_810964.1	OG5_132017	1	gi|118587034|ref|ZP_01544465.1|	OG5_132017	1	gi|116618814|ref|YP_819185.1|	OG5_132017	1	gi|300173698|ref|YP_003772864.1|	OG5_132017	1	gi|241894753|ref|ZP_04782049.1|	OG5_132017	1	gi|332637288|ref|ZP_08416151.1|	OG5_132017	1	gi|28377651|ref|NP_784543.1|	OG5_132017	1	gi|116494483|ref|YP_806217.1|	OG5_132017	1	gi|116333317|ref|YP_794844.1|	OG5_132017	1	gi|116492267|ref|YP_804002.1|	OG5_132017	1	gi|281492313|ref|YP_003354293.1|	OG5_132017	1	gi|29377101|ref|NP_816255.1|	OG5_132017	1
